# Supplementary material for: Association of Preadmission Metformin Use and Prognosis in Patients With Sepsis and Diabetes Mellitus: A Systematic Review and Meta-Analysis
Source: Front Endocrinol (Lausanne). 2021 Dec 23;12:811776. doi: 10.3389/fendo.2021.811776 (PMC8735596; doi:10.3389/fendo.2021.811776)
Supplement: Supplementary Figure 1 — Funnel plot assessing the mortality after preadmission metformin use in septic patients with DM. [file DataSheet_1.zip]

Archive with 10 entries (9 files):
- Data sheet 1/
- Data sheet 1/Supplemental Figure 1.tif
- Data sheet 1/Supplemental Figure 2.tif
- Data sheet 1/Supplemental Figure 3.tif
- Data sheet 1/Supplemental Figure 4.tif
- Data sheet 1/Supplemental Figure 5.tif
- Data sheet 1/Supplemental Figure 6.tif
- Data sheet 1/Supplemental Table 1.docx
- Data sheet 1/Supplemental Table 2.docx
- Data sheet 1/Supplemental Table 3.docx
